# Supplementary material for: Evolution of vertebrate nicotinic acetylcholine receptors
Source: BMC Evol Biol. 2019 Jan 30;19:38. doi: 10.1186/s12862-018-1341-8 (PMC6354393; doi:10.1186/s12862-018-1341-8)
Supplement: Supplementary file 2 — Table containing information about the nAChR gene sequences included in the analysis. First, information about genome assembly versions used are listed, then the following information about the nAChR genes is provided: species, common or assigned name, HGNC/ZFIN/Flybase symbol name, chromosome or genomic scaffold position, orientation, Ensembl ID or NCBI accession number, transcript count, assigned taxa ID and additional comments regarding sequence update date on NCBI or if there has been manual edits of the original Ensembl or NCBI sequence. The order of sequences is organized according to orthology. (XLSX 40 kb) [file 12862_2018_1341_MOESM2_ESM.xlsx]

## Sheet: nAChR genes
Ens84	Common name	Scientific name	Abbrevation	Assembly Ensembl	Assembly NCBI
	Anole lizard	Anolis carolinensis	Aca	AnoCar2.0	AnoCar2.0
	American alligator	Alligator mississippiensis	Ami		ASM28112v4
	Amphioxus	Branchiostoma floridae	Bfl		GCA_000003815.1 Version 2
	Australian ghostshark	Callorhinchus milii	Cmi		Callorhinchus_milii-6.1.3
	Burmese python	Python bivittatus	Pbi		Python_molurus_bivittatus-5.0.2
	Ciona intestinalis	Ciona intestinalis	Cin	KH	KH
	Ciona savignyii	Ciona savignyii	Csa	CSAV 2.0
	Caenorhabditis elegans	Caenorhabditis elegans	Cel	WBcel235
	Chicken	Gallus gallus	Gga	Galgal4
	Chinese softshell turtle	Pelodiscus sinensis	Psi	PelSin_1.0	PelSin_1.0
	Coelacanth	Latimeria chalumnae	Lch	LatCha1	LatCha1
	Frog	Xenopus tropicalis	Xtr	JGI 4.2	Xenopus_tropicalis_v9.1
	Fruitfly	Drosophila melanogaster	Dme	BDGP6
	Fugu	Takifugu rubripes	Tru		FUGU5
	High Himalaya frog	Nanorana parkeri	Npa		ASM93562v1
	Human	Homo sapiens	Hsa	GRCh38.p5
	Medaka	Oryzias latipes	Ola	HdrR	ASM223467v1
	Mouse	Mus musculus	Mmu	GRCm38.p4
	Opposum	Monodelphis domestica	Mdo	monDom5
	Spotted gar	Lepisosteus oculatus	Loc	LepOcu1	LepOcu1
	Stickleback	Gasterosteus oculeatus	Gac	BROAD S1
	Zebrafish	Danio rerio	Dre	GRCz10	GRCz11
Species	Common or assigned name	HGNC/ZFIN/Flybase symbol	Chromosome/genomic scaffold	Orientation	Ensembl Gene ID/Other accession nr	Ensembl Transcript ID	Transcript count	Assigned taxa ID	Comments
Human	CHRNA1	CHRNA1	2: 174.75m	rev	ENSG00000138435	ENST00000348749	6	Human_2_1_CHRNA1
Mouse			2: 73.56m	rev	ENSMUSG00000027107	ENSMUST00000028515	1	Mouse_2
Opossum			4: 185.75m	rev	ENSMODG00000009414	ENSMODT00000011989	1	Opossum_4_1
Chicken			7: 16.80m	fwd	XP_025007900.1		1	Chicken_7	Jan-16, manually edited
Anole lizard			GL343377.1: 0.72m	fwd	ENSACAG00000005293	ENSACAT00000005377	1	AnoleLizard_scaffoldGL343377
Western clawed frog			9: 61.15m	fwd	XP_002934647.1		1	WesternClawedFrog_9_2	2016-09-01
Western clawed frog			9: 61.16m	fwd	XP_012825723.1		1	WesternClawedFrog_9_1	2016-09-01
Coelacanth			NW005824597.1: 0.34k	rev	XP_006014010.1		1	Coelacanth_scaffoldNW005824597	Oct-2015, manually edited
Spotted gar			LG12: 15.90m	fwd	ENSLOCG00000007282	ENSLOCT00000008826	1	SpottedGar_LG12	manually edited
Zebrafish		chrna1	6: 10.58m	rev	ENSDARG00000009021	ENSDART00000020261	3	Zebrafish_6_1_chrna1
Stickleback			VI: 16.13m	fwd	ENSGACG00000011894	ENSGACT00000015767	1	Stickleback_VI_2
Stickleback			XVI: 9.98m	fwd	ENSGACG00000004638	ENSGACT00000006160	6	Stickleback_XVI
Medaka			15: 5.25m	rev	XP_004076971.2		1	Medaka_15	2018-02-01
Medaka			21: 22.32m	rev	XP_020568731.1		1	Medaka_21	2018-02-01
Fugu			1: 15.17m	fwd	XP_003961953.1		1	Fugu_1_2	2015-03-01
Fugu			4: 6.18m	rev	XP_003963853.1		1	Fugu_4_2	2015-03-01
Australian ghostshark			NW006890067.1: 4.74m	rev	XP_007888217.1		1	AustralianGhostshark_scaffoldNW006890067	2014-03-01
Human	CHRNA2	CHRNA2	8: 27.46m	rev	ENSG00000120903	ENST00000407991	11	Human_8_1_CHRNA2
Mouse			14: 66.14m	fwd	ENSMUSG00000022041	ENSMUST00000022620	2	Mouse_14
Opossum			1: 504.37m	fwd	ENSMODG00000015940	ENSMODT00000020248	1	Opossum_1_7	manually edited
Chicken			3: 104.70m	rev	ENSGALG00000016565	ENSGALT00000026738	1	Chicken_3
Anole lizard			NW003339243.1: 0.18m	fwd	XP_008120653.1		1	AnoleLizard_scaffoldNW003339243	2018-05-16
Western clawed frog			5: 146.27m	fwd	XP_004914998.1		1	WesternClawedFrog_5_2	2016-09-01
Coelacanth			JH128810.1: 79.87k	rev	ENSLACG00000003345	ENSLACT00000003788	1	Coelacanth_scaffoldJH128810	manually edited
Spotted gar			LG1: 65.14m	rev	ENSLOCG00000017242	ENSLOCT00000021363	1	SpottedGar_LG1
Zebrafish		chrna2a	17: 5.92m	fwd	ENSDARG00000006602	ENSDART00000033947	1	Zebrafish_17_chrna2a
Zebrafish		chrna2b	20: 19.89m	fwd	ENSDARG00000057025	ENSDART00000136317	2	Zebrafish_20_chrna2b
Stickleback			XVIII: 10.60m	rev	ENSGACG00000010624	ENSGACT00000014090	3	Stickleback_XVIII
Stickleback			scaffold 74: 0.39m	rev	ENSGACG00000014995	ENSGACT00000019820	1	Stickleback_scaffold74
Medaka			24: 1.23m	fwd	XP_011489677.1		1	Medaka_24	2018-02-18
Fugu			16: 5.88m	fwd	XP_011610348.1		1	Fugu_16	2015-03-01
Human	CHRNA3	CHRNA3	15: 78.59m	rev	ENSG00000080644	ENST00000326828	8	Human_15_3_CHRNA3
Mouse			9: 55.01m	rev	ENSMUSG00000032303	ENSMUST00000034851	1	Mouse_9_2
Opossum			1: 8.88m	fwd	ENSMODG00000011883	ENSMODT00000015165	1	Opossum_1_3
Chicken			10: 3.12m	fwd	ENSGALG00000003014	ENSGALT00000004759	2	Chicken_10_3
Chinese softshell turtle			JH208173.1: 20.94k	rev	ENSPSIG00000016882	ENSPSIT00000019119	1	ChineseSoftshellTurtle_scaffoldJH208173_1
Western clawed frog			3: 80.42m	fwd	XP_017948146.1		1	WesternClawedFrog_3_1	manually edited
Coelacanth			JH127300.1: 0.14m	rev	ENSLACG00000004838	ENSLACT00000005485	3	Coelacanth_scaffoldJH127300_2
Spotted gar			LG3: 47.20m	fwd	XP_015198894.1		1	SpottedGar_LG3_3	2016-01-01
Zebrafish		chrna3	18: 50.64m	fwd	ENSDARG00000100991	ENSDART00000159299	2	Zebrafish_18_3_chrna3	manually edited
Stickleback			II: 16.33m	fwd	ENSGACG00000016559	ENSGACT00000021916	3	Stickleback_II_2	manually edited
Medaka			3: 28.23m	fwd	XP_023809393.1		1	Medaka_3_3	2018-02-01
Fugu			13: 6.34m	rev	XP_003969633.1		1	Fugu_13_1	2015-03-01
Australian ghostshark			NW006890058.1: 9.27m	rev	XP_007908072.1		1	AustralianGhostshark_scaffoldNW006890058_2	2014-05-01
Human	CHRNA4	CHRNA4	20: 63.34m	rev	ENSG00000101204	ENST00000370263	14	Human_20_CHRNA4
Mouse			20: 181.02m	rev	ENSMUSG00000027577	ENSMUST00000067120	5	Mouse_20
Opossum			1: 474.24m	fwd	ENSMODG00000016860	ENSMODT00000021412	1	Opossum_1_6
Chicken			20: 9.22m	rev	ENSGALG00000005801	ENSGALT00000009316	1	Chicken_20
Anole lizard			4: 153.72m	rev	ENSACAG00000005817	ENSACAT00000005848	1	AnoleLizard_4
High Himalaya frog			NW017306285.1: 2.73m	rev	XP_018415603.1		1	HighHimalayaFrog_scaffoldNW017306285	2016-09-01
Coelacanth			JH126727.1: 0.50m	fwd	ENSLACG00000010383	ENSLACT00000011886	1	Coelacanth_scaffoldJH126727
Spotted gar			LG18: 2.48m	fwd	ENSLOCG00000001635	ENSLOCT00000001885	2	SpottedGar_LG18
Zebrafish		chrna4a	6: 58.51m	fwd	XP_021333008.1		1	Zebrafish_6_2_chrna4a	Jun-17, manually edited
Zebrafish		chrna4b	11: 12.92m	rev	ENSDARG00000070724	ENSDART00000018614	1	Zebrafish_11_chrna4b
Stickleback			XII: 4.26m	fwd	ENSGACG00000004655	ENSGACT00000006159	1	Stickleback_XII	manually edited
Medaka			7: 1.78m	fwd	XP_011474999.1		1	Medaka_7	2018-01-18
Fugu			3: 2.05m	fwd	XP_003963041.1		1	Fugu_3	2015-03-01
Human	CHRNA5	CHRNA5	15: 78.57m	fwd	ENSG00000169684	ENST00000299565	4	Human_15_2_CHRNA5
Mouse			9: 54.98m	fwd	ENSMUSG00000035594	ENSMUST00000093844	1	Mouse_9_1
Opossum			1: 8.90m	rev	ENSMODG00000011857	ENSMODT00000015131	1	Opossum_1_2	manually edited
Chicken			10: 3.12m	rev	ENSGALG00000003021	ENSGALT00000004776	1	Chicken_10_2	manually edited
Chinese softshell turtle			Unplaced scaffoldNW005854616.1: 0.57m	rev	XP_014428010.1		1	ChineseSoftshellTurtle_scaffoldNW005854616	Nov-15, manually edited
Western clawed frog			Chromosome 3	rev	XP_017947899.1		1	WesternClawedFrog_3_3	2016-10-01
Coelacanth			Scaffold JH127300.1	rev	ENSLACG00000002798	ENSLACT00000003153	1	Coelacanth_scaffoldJH127300_1	manually edited
Spotted gar			Chromosome LG3	fwd	ENSLOCG00000014297	ENSLOCT00000017633	2	SpottedGar_LG3_4
Zebrafish		chrna5	Chromosome 18	rev	ENSDARG00000003420	ENSDART00000021372	2	Zebrafish_18_1_chrna5
Stickleback			groupII	rev	ENSGACG00000016575	ENSGACT00000021928	1	Stickleback_II_3
Medaka			Chromosome 3	rev	XP_023809395.1		1	Medaka_3_4	2018-02-01
Fugu			Chromosome 13	fwd	XP_003969635.1		1	Fugu_13_2	Mar-15, manually edited
Australian ghostshark			NW006892316.1: 0.55k	fwd	XP_007883469.1		1	AustralianGhostshark_scaffoldNW006892316	May-14, manually edited
Human	CHRNA6	CHRNA6	8: 42.75m	rev	ENSG00000147434	ENST00000276410	5	Human_8_3_CHRNA6
Mouse			8: 27.40m	rev	ENSMUSG00000031491	ENSMUST00000033882	1	Mouse_8_2
Opossum			1: 578.34m	rev	ENSMODG00000010120	ENSMODT00000012902	1	Opossum_1_5
Chicken			Z: 53.43m	fwd	ENSGALG00000015382	ENSGALT00000037792	1	Chicken_Z_2
Anole lizard			GL343339.1: 0.75m	fwd	ENSACAG00000005512	ENSACAT00000005606	1	AnoleLizard_scaffoldGL343339_2
Western clawed frog			1: 90.35m	fwd	XP_002942944.3		1	WesternClawedFrog_1_3	Oct-2016, manually edited
Spotted gar			LG4: 61.10m	rev	ENSLOCG00000012810	ENSLOCT00000015790	1	SpottedGar_LG4_3	manually edited
Zebrafish		chrna6	1: 21.79m	rev	ENSDARG00000055559	ENSDART00000031546	1	Zebrafish_1_3_chrna6
Stickleback			IV: 9.11m	rev	ENSGACG00000017723	ENSGACT00000023467	1	Stickleback_IV_3	manually edited
Stickleback			IX: 11.40m	fwd	ENSGACG00000018392	ENSGACT00000024364	2	Stickleback_IX_3	manually edited
Medaka			10: 13.81m	rev	XP_004073306.2		1	Medaka_10_3	2018-02-01
Medaka			1: 34.44m	rev	XP_011478828.1		1	Medaka_1_6	2018-02-01
Fugu			14: 2.90m	rev	XP_003970393.1		1	Fugu_14_3	2015-03-01
Fugu			17: 10.78m	fwd	XP_011611409.1		1	Fugu_17_3	2015-03-01
Australian ghostshark			NW006890074.1: 6.20m	rev	XP_007890248.1		1	AustralianGhostshark_scaffoldNW006890074_3	May-14, manually edited
Human	CHRNA7	CHRNA7	15: 32.03m	fwd	ENSG00000175344	ENST00000306901	3	Human_15_1_CHRNA7
Mouse			7: 63.10m	rev	ENSMUSG00000030525	ENSMUST00000032738	2	Mouse_7_1
Opossum			1: 160.97m	rev	ENSMODG00000008920	ENSMODT00000011334	1	Opossum_1_4
Chicken			10: 6.16m	rev	ENSGALG00000004096	ENSGALT00000006519	1	Chicken_10_4
Anole lizard			GL343486.1: 0.22m	fwd	ENSACAG00000008436	ENSACAT00000008507	1	AnoleLizard_scaffoldGL343486	manually edited
Western clawed frog			3: 88.94m	rev	XP_002937717.2		2	WesternClawedFrog_3_4	2016-09-01
Coelacanth			NW005821866.1: 0.18m	fwd	XP_006011750.1		1	Coelacanth_scaffoldNW005821866	2017-09-01
Spotted gar			LG3: 51.28m	fwd	ENSLOCG00000014571	ENSLOCT00000017967	1	SpottedGar_LG3_5	manually edited
Zebrafish		chrna7	7: 53.37m	rev	ENSDARG00000101702	ENSDART00000171463	2	Zebrafish_7_3_chrna7a	Assigned gene name in this study: chrna7a
Zebrafish			25: 1.05m	rev	XP_005174278.4		1	Zebrafish_25_chrna7b	jun-17. Assigned gene name in this study: chrna7b
Stickleback			II: 19.16m	fwd	ENSGACG00000016966	ENSGACT00000022470	2	Stickleback_II_4
Medaka			6: 4.58m	fwd	XP_023811288.1		1	Medaka_6	2018-02-01
Medaka			3: 11.40m	rev	XP_023808660.1		1	Medaka_3_1	2018-02-01
Fugu			13: 9.90m	fwd	XP_003969845.1		1	Fugu_13_4	Mar-15, manually edited
Australian ghostshark			NW006890058.1 : 7.37m	rev	XP_007905670.1		2	AustralianGhostshark_scaffoldNW006890058_1	2014-05-01
Chicken	CHRNA8	novel	Z: 52.56m	fwd	ENSGALG00000015336	ENSGALT00000024751	1	Chicken_Z_1
Anole lizard			GL343339.1: 0.47m	rev	ENSACAG00000005448	ENSACAT00000005485	1	AnoleLizard_scaffoldGL343339_1
Western clawed frog			1: 90.60m	fwd	XP_017952874.1		1	WesternClawedFrog_1_4	Sep-16, manually edited
Spotted gar			LG4: 60.92m	rev	ENSLOCG00000012794	ENSLOCT00000015779	1	SpottedGar_LG4_1
Zebrafish		si:ch73-380n15.2	1: 21.54m	rev	ENSDARG00000087224	ENSDART00000165912	2	Zebrafish_1_1_chrna8	manually edited. Assigned gene name in this study: chrna8
Stickleback			IV: 9.08m	rev	ENSGACG00000017717	ENSGACT00000023461	1	Stickleback_IV_1
Stickleback			IX: 11.44m	fwd	ENSGACG00000018398	ENSGACT00000024370	2	Stickleback_IX_5	manually edited
Medaka			1: 34.31m	rev	XP_004066332 .1		1	Medaka_1_5	2018-02-18
Medaka			10: 13.75m	rev	XP_011478376.1		1	Medaka_10_1	2018-02-18
Fugu			17: 10.81m	fwd	XP_011611414.1		1	Fugu_17_5	2015-03-01
Fugu			14: 2.87m	rev	XP_011608948.1		1	Fugu_14_2	2015-03-01
Australian ghostshark			NW006890074.1 : 5.95m	rev	XP_007890247.1		1	AustralianGhostshark_scaffoldNW006890074_1	2014-05-01
Human	CHRNA9	CHRNA9	4: 40.34m	fwd	ENSG00000174343	ENST00000310169	3	Human_4_CHRNA9
Mouse			5: 65.97m	fwd	ENSMUSG00000029205	ENSMUST00000031108	7	Mouse_5
Opossum			5: 183.95m	rev	ENSMODG00000020560	ENSMODT00000026177	1	Opossum_5
Chicken			4: 68.57m	rev	ENSGALG00000014268	ENSGALT00000023080	1	Chicken_4
Anole lizard			5: 99.98m	fwd	ENSACAG00000011789	ENSACAT00000011801	1	AnoleLizard_5
Western clawed frog			1: 27.29m	fwd	XP_012811629.2		1	WesternClawedFrog_1_1	2016-09-01
Coelacanth			Scaffold JH127267: 0.43m	rev	ENSLACG00000009570	ENSLACT00000010953	1	Coelacanth_scaffoldJH127267	manually edited
Spotted gar			LG4: 62.72m	rev	ENSLOCG00000012969	ENSLOCT00000016003	1	SpottedGar_LG4_5
Zebrafish	.	chrna9	1: 23.41m	fwd	XP_021326868.1		2	Zebrafish_1_5_chrna9a	jun-17, manually edited. Assigned gene name in this study: chrna9a
Zebrafish			14: 0.67m	fwd	XP_001338964.6		1	Zebrafish_14_1_chrna9b	jun-17. Assigned gene name in this study: chrna9b
Stickleback			IV: 10.57m	rev	ENSGACG00000017944	ENSGACT00000023749	2	Stickleback_IV_4	manually edited.
Stickleback			IX: 1.78m	fwd	ENSGACG00000016193	ENSGACT00000021407	1	Stickleback_IX_1	manually edited
Medaka			1: 12.16m	rev	XP_023812369.1		1	Medaka_1_1	2018-02-18
Medaka			10: 15.79m	rev	XP_023815251.1		1	Medaka_10_5	Feb-18, manually edited
Fugu			14: 4.10m	rev	XP_003970415.1		1	Fugu_14_5	2018-03-15
Fugu			17: 3.65m	fwd	XP_003972221.1		1	Fugu_17_1	2018-03-15
Australian ghostshark			NW006890064.1: 10.40m	fwd	XP_007887377.1		1	AustralianGhostshark_scaffoldNW006890064	May-14, manually edited
Human	CHRNA10	CHRNA10	11: 3.67m	rev	ENSG00000129749	ENST00000250699	4	Human_11_CHRNA10
Mouse			7: 102.11m	rev	ENSMUSG00000066279	ENSMUST00000084830	1	Mouse_7_2
Opossum			4: 348.54m	rev	ENSMODG00000008246	ENSMODT00000010443	1	Opossum_4_2
Chicken			1: 193.91m	fwd	ENSGALG00000022702	ENSGALT00000022103	1	Chicken_1
Anole lizard			GL344444.1: 2.59k	fwd	ENSACAG00000002323	ENSACAT00000002286	1	AnoleLizard_scaffoldGL344444
Western clawed frog			NW016683661.1: 51.83m	fwd	XP_002942918.2		1	WesternClawedFrog_scaffoldNW016683661	2017-09-01
Coelacanth			JH128793: 191.83k	fwd	ENSLACG00000005922	ENSLACT00000006733	1	Coelacanth_scaffoldJH128793	manually edited
Spotted gar			LG3: 12.95m	fwd	ENSLOCG00000008051	ENSLOCT00000009788	1	SpottedGar_LG3_1
Zebrafish		chrna10a	15: 38.28m	rev	ENSDARG00000011113	ENSDART00000012872	2	Zebrafish_15_chrna10a
Zebrafish		chrna10l	21: 40.34m	rev	XP_021324910.1		1	Zebrafish_21_chrna10b	2016-06-01
Stickleback			I: 13.16m	fwd	ENSGACG00000011416	ENSGACT00000015123	2	Stickleback_I
Stickleback			Scaffold 132: 0.13m	fwd	ENSGACG00000001861	ENSGACT00000002425	2	Stickleback_scaffold132
Medaka			13: 8.93m	rev	XP_004075602.2		1	Medaka_13	2018-02-18
Medaka			14: 23.49m	fwd	XP_011482140.1		1	Medaka_14_2	2018-02-18
Fugu			NW004072435.1: 0.19m	fwd	XP_003978309.1		1	Fugu_scaffoldNW004072435	Mar-15, manually edited
Fugu			11: 7.49m	fwd	XP_003968668.2		1	Fugu_11	2015-03-01
Anole lizard	CHRNA11		GL344222.1: 30.62l	rev	ENSACAG00000008799	ENSACAT00000008981	1	AnoleLizard_scaffoldGL344222	manually edited
Coelacanth			NW005822901.1: 8.46m	rev	XP_006013208.2		1	Coelacanth_scaffoldNW005822901	2015-10-01
Spotted gar			LG24: 5.14m	fwd	ENSLOCG00000006790	ENSLOCT00000008218	1	SpottedGar_LG24	manually edited
Zebrafish		si:ch211-39a7.1	19: 8.76m	rev	ENSDARG00000037427	ENSDART00000138971	2	Zebrafish_19_chrna11	Assigned gene name in this study: chrna11
Stickleback			XX: 12.99m	fwd	ENSGACG00000011957	ENSGACT00000015855	1	Stickleback_XX_1	manually edited
Stickleback			X: 4.58m	fwd	ENSGACG00000003363	ENSGACT00000004418	2	Stickleback_X
Medaka			16: 18.61m	rev	XP_011483607.2		1	Medaka_16_2	2018-02-01
Medaka			11: 1.25m	rev	XP_023815457.1		2	Medaka_11	2018-02-01
Fugu			12: 9.81m	fwd	XP_003969393.1		1	Fugu_12	2015-03-01
Fugu			7: 12.76m	rev	XP_003966288.1		1	Fugu_7_2	2015-03-01
Australian ghostshark			NW006890372.1: 13.79k	fwd	XP_007908746.1		1	AustralianGhostshark_scaffoldNW006890372	2014-05-01
Human	CHRNB1	CHRNB1	17: 7.45m	fwd	ENSG00000170175	ENST00000306071	8	Human_17_2_CHRNB1
Mouse			11: 69.78m	rev	ENSMUSG00000041189	ENSMUST00000045971	4	Mouse_11_1
Opossum			2: 255.20m	rev	ENSMODG00000006951	ENSMODT00000008790	1	Opossum_2_2
Chinese softshell turtle			JH205571.1: 0.18m	fwd	ENSPSIG00000009407	ENSPSIT00000010660	2	ChineseSoftshellTurtle_scaffoldJH205571
Burmese python			NW006540393.1: 35.92k	rev	XP_007443863.1		1	BurmesePython_scaffoldNW006540393	May-16, manually edited
American alligator			NW017708085.1: 47.16k	fwd	XP_019337662.1		2	AmericanAlligator_scaffoldNW017708085	2016-12-01
Coelacanth			JH127792.1: 0.34m	fwd	ENSLACG00000008409	ENSLACT00000009609	1	Coelacanth_scaffoldJH127792	manually edited
Spotted gar			LG2: 60.34m	fwd	ENSLOCG00000013759	ENSLOCT00000017002	1	SpottedGar_LG2_2	manually edited
Zebrafish		chrnb1	7: 22.27m	fwd	ENSDARG00000069660	ENSDART00000101528	2	Zebrafish_7_1_chrnb1
Stickleback			VII: 8.93m	fwd	ENSGACG00000019943	ENSGACT00000026400	1	Stickleback_VII_1	manually edited
Medaka			18: 5.71m	rev	XP_004079763.1		1	Medaka_18_2	2018-02-01
Fugu			NW004072381.1: 0.26m	fwd	XP_011617036.1		1	Fugu_scaffoldNW004072381_1	2015-03-01
Spotted gar	CHRNB1.2		LG2: 60.38m	fwd	ENSLOCG00000013766	ENSLOCT00000017023	2	SpottedGar_LG2_3	manually edited
Zebrafish		chrnb1l	7: 22.32m	fwd	ENSDARG00000022532	ENSDART00000035325	2	Zebrafish_7_2_chrnb1.2	Assigned gene name in this study: chrnb1.2
Stickleback			VII: 8.95m	fwd	ENSGACG00000019946	ENSGACT00000026403	2	Stickleback_VII_2
Medaka			18: 5.69m	rev	XP_023804637.1		1	Medaka_18_1	2018-02-01
Fugu			NW004072381.1: 0.28m	fwd	XP_011617039.1		1	Fugu_scaffoldNW004072381_2	2015-03-01
Human	CHRNB2	CHRNB2	1: 154.57m	fwd	ENSG00000160716	ENST00000368476	1	Human_1_CHRNB2
Mouse			3: 89.75m	rev	ENSMUSG00000027950	ENSMUST00000029562	3	Mouse_3
Opossum			2: 188.93m	fwd	ENSMODG00000017165	ENSMODT00000021794	1	Opossum_2_1
Chicken			25: 1.73m	fwd	NP_990144.1		1	Chicken_25	2017-10-01
Anole lizard			GL344076.1: 74.12k	rev	ENSACAG00000015594	ENSACAT00000015666	1	AnoleLizard_scaffoldGL344076	manually edited
Western clawed frog			GL174136.1: 10.24k	fwd	ENSXETG00000003846	ENSXETT00000062129	2	WesternClawedFrog_scaffoldGL174136
Coelacanth			NW005819325.1: 1.16	fwd	XP_005996559.1		1	Coelacanth_scaffoldNW005819325	Oct-15, manually edited
Zebrafish		chrnb2b	16: 22.70m	fwd	ENSDARG00000017790	ENSDART00000041625	2	Zebrafish_16_chrnb2	Assigned gene name in this study: chrnb2
Stickleback			XX: 13.23m	rev	ENSGACG00000012100	ENSGACT00000016048	2	Stickleback_XX_2	manually edited
Medaka			16: 18.28m	fwd	XP_023819667.1		1	Medaka_16_1	2018-02-18
Fugu			7: 12.52m	fwd	XP_011604132.1		1	Fugu_7_1	2015-03-01
Human	CHRNB3	CHRNB3	8: 42.70m	fwd	ENSG00000147432	ENST00000289957	3	Human_8_2_CHRNB3
Mouse			8: 27.37m	fwd	ENSMUSG00000031492	ENSMUST00000060943	2	Mouse_8_1
Opossum			1: 578.29m	fwd	ENSMODG00000010082	ENSMODT00000012859	2	Opossum_1_8	manually edited
Chicken			Z: 53.44m	rev	ENSGALG00000015384	ENSGALT00000024820	1	Chicken_Z_3
Anole lizard			GL343339.1: 0.78m	rev	ENSACAG00000005630	ENSACAT00000005681	1	AnoleLizard_scaffoldGL343339_3
Western clawed frog			1: 90.33m	fwd	XP_002942943.1		1	WesternClawedFrog_1_2	2016-09-01
Coelacanth			JH128121.1: 45.39m	fwd	ENSLACG00000002288	ENSLACT00000002583	1	Coelacanth_scaffoldJH128121	manually edited
Spotted gar			LG4: 61.05m	rev	ENSLOCG00000012803	ENSLOCT00000015785	1	SpottedGar_LG4_2
Zebrafish		chrnb3a	1: 21.70m	rev	ENSDARG00000052764	ENSDART00000074678	1	Zebrafish_1_2_chrnb3a
Zebrafish		chrnb3b	14: 41.15m	fwd	ENSDARG00000038508	ENSDART00000050037	3	Zebrafish_14_3_chrnb3b
Stickleback			IX: 11.43m	fwd	ENSGACG00000018396	ENSGACT00000024368	1	Stickleback_IX_2	manually edited
Stickleback			IV: 9.10m	rev	ENSGACG00000017720	ENSGACT00000023464	1	Stickleback_IV_2	manually edited
Medaka			10: 13.79m	rev	XP_004073305.1		1	Medaka_10_2	2018-02-18
Medaka			1: 34.36m	rev	XP_004066335.1		1	Medaka_1_2	2018-02-01
Fugu			17: 10.80m	fwd	XP_003972636.1		1	Fugu_17_4	2015-03-01
Fugu			14: 2.89m	rev	XP_011608947.1		1	Fugu_14_1	2015-03-01
Australian ghostshark			NW006890074.1: 6.15m	rev	XP_007890204.1		2	AustralianGhostshark_scaffoldNW006890074_2	2016-09-01
Human	CHRNB4	CHRNB4	15: 78.62m	rev	ENSG00000117971	ENST00000261751	6	Human_15_4_CHRNB4
Mouse			9: 55.03m	rev	ENSMUSG00000035200	ENSMUST00000034854	1	Mouse_9_3
Opossum			1: 8.85m	fwd	ENSMODG00000011891	ENSMODT00000015175	1	Opossum_1_1
Chicken			10: 3.10m	fwd	ENSGALG00000003005	ENSGALT00000039804	1	Chicken_10_1
Chinese softshell turtle			JH208173.1: 55.09k	rev	ENSPSIG00000017214	ENSPSIT00000019474	1	ChineseSoftshellTurtle_scaffoldJH208173_2
Western clawed frog			3: 80.44m	rev	XP_012822341.1		1	WesternClawedFrog_3_2
Spotted gar			LG3: 47.17m	fwd	XP_015198908.1		1	SpottedGar_LG3_2
Zebrafish		chrnb4	18: 50.63m	fwd	ENSDARG00000101677	ENSDART00000161429	2	Zebrafish_18_2_chrnb4
Stickleback			II: 16.33m	few	ENSGACG00000016557	ENSGACT00000021903	1	Stickleback_II_1	manually edited
Medaka			3: 28.22m	fwd	XP_004067472.2		1	Medaka_3_2	2015-03-01
Fugu			13: 6.35m	rev	XP_003969632.1		1	Fugu_13_3	2015-03-01
Australian gostshark			NW006890058.1: 9.28m	rev	XP_007906534.1		1	AustralianGostshark_scaffoldNW006890058_3	may-14
Spotted gar	CHRNB5		LG4: 61.16m	rev	XP_006630090.1		1	SpottedGar_LG4_4	SPG-16.
Zebrafish		chrnb2l	14: 41.12m	fwd	ENSDARG00000021392	ENSDART00000173319	2	Zebrafish_14_2_chrnb5b	manually edited. Assigned gene name in this study: chrnb5b
Zebrafish		chrnb2a	1: 22.55m	rev	XP_009289434.1		1	Zebrafish_1_4_chrnb5a	jun-17. Assigned gene name in this study: chrnb5a
Stickleback			IX: 11.38m	fwd	ENSGACG00000018382	ENSGACT00000024355	2	Stickleback_IX_4	manually edited
Medaka			10: 13.84m	rev	XP_011478378.1		1	Medaka_10_4	2018-02-18
Medaka			1: 34.48m	rev	XP_020561765.1		1	Medaka_1_4	2018-02-18
Fugu			14: 2.92m	rev	XP_011608946.1		1	Fugu_14_4	2015-03-01
Fugu			17: 10.78m	fwd	XP_003972653.1		1	Flg14_1	2015-03-01
Australian gostshark			NW006890074.1: 6.24m	rev	XP_007890206.1		1	AustralianGostshark_scaffoldNW006890074_4	may-14
Human	CHRND	CHRND	2: 232.53m	fwd	ENSG00000135902	ENST00000258385	6	Human_2_2_CHRND
Mouse			1: 87.19m	fwd	ENSMUSG00000026251	ENSMUST00000073252	3	Mouse_1_1
Opossum			2: 537.37m	fwd	ENSMODG00000002646	ENSMODT00000003279	1	Opossum_2_4	manually edited
Chicken			9: 15.08m	fwd	ENSGALG00000007899	ENSGALT00000012824	1	Chicken_9_1
Anole lizard			GL343304.1: 0.20m	rev	ENSACAG00000010984	ENSACAT00000011096	1	AnoleLizard_scaffoldGL343304_2
Western clawed frog			NC_030681.1 : 108.88m	fwd	NP_001015814.1		1	WesternClawedFrog_scaffoldNC030681	2016-11-01
Coelacanth			JH126941.1: 1.33m	fwd	ENSLACG00000015676	ENSLACT00000017928	1	Coelacanth_scaffoldJH126941_1
Spotted gar			LG14: 11.19m	rev	ENSLOCG00000005860	ENSLOCT00000007088	1	SpottedGar_LG14_2
Zebrafish		chrnd	24: 25.54m	rev	ENSDARG00000019342	ENSDART00000015391	1	Zebrafish_24_chrnd
Medaka			20: 2.65m	rev	XP_023805813.1		1	Medaka_20	2018-02-01
Fugu			10: 8.65m	rev	XP_003968249.2		1	Fugu_10	2015-03-01
Australian ghostshark			NW006890054.1: 8.07m	fwd	NP_001279747.1		1	AustralianGhostshark_scaffoldNW006890054	2016-08-01
Human	CHRNE	CHRNE	17: 4.90m	rev	ENSG00000108556	ENST00000293780	3	Human_17_1_CHRNE
Mouse			11: 70.61m	rev	ENSMUSG00000014609	ENSMUST00000102556	4	Mouse_11_2
Opossum			2: 256.17m	rev	ENSMODG00000005395	ENSMODT00000006798	1	Opossum_2_3	manually edited
Chinese softshell turtle			JH206417.1: 0.21m	fwd	ENSPSIG00000003627	ENSPSIT00000003862	1	ChineseSoftshellTurtle_scaffoldJH206417	manually edited
Burmese python			NW006538161.1: 60.26m	fwd	XP_007441665.1		2	BurmesePython_scaffoldNW006538161	2016-03-01
Anole lizard			GL344523.1: 0.04m	fwd	ENSACAG00000014790	ENSACAT00000014865	1	AnoleLizard_scaffoldGL344523	manually edited
American aligator			NW017712465.1: 8.19k	fwd	XP_014451303.1		1	AmericanAlligator_scaffoldNW017712465	2016-12-01
High Himalaya frog			NW017307158.1 : 1.05m	rev	XP_018421322.1			HighHimalayaFrog_scaffoldNW017307158	2016-09-01
Coelacanth			JH127111.1: 56.59k	fwd	ENSLACG00000002691	ENSLACT00000003034	1	Coelacanth_scaffoldJH127111	manually edited
Spotted gar			LG2: 59.14m	fwd	ENSLOCG00000013546	ENSLOCT00000016735	1	SpottedGar_LG2_1	manually edited
Zebrafish		chrne	5: 37.84m	rev	ENSDARG00000034307	ENSDART00000112487	2	Zebrafish_5_chrne	manually edited
Stickleback			VII: 17.89m	fwd	ENSGACG00000020392	ENSGACT00000027007	2	Stickleback_VII_3
Medaka			14: 15.74m		XP_023817949.1		1	Medaka_14_1	2018-02-01
Fugu			15: 9.42m	fwd	XP_011609837.1		1	Fugu_15	2015-03-01
Human	CHRNG	CHRNG	2: 232.54m	fwd	ENSG00000196811	ENST00000389494	3	Human_2_3_CHRNG
Mouse			87.21m	fwd	ENSMUSG00000026253	ENSMUST00000027470	5	Mouse_1_2
Opossum			2: 537.38m	fwd	ENSMODG00000002666	ENSMODT00000003303	1	Opossum_2_5	manually edited
Chicken			9: 15.08m	fwd	ENSGALG00000007906	ENSGALT00000012833	1	Chicken_9_2
Anole lizard			GL343304.1: 0.16m	rev	ENSACAG00000010910	ENSACAT00000010970	1	AnoleLizard_scaffoldGL343304_1
Western clawed frog			5: 108.90m	fwd	NP_001096503.1		1	WesternClawedFrog_5_1	2016-10-01
Coelacanth			JH126941.1: 1.35m	fwd	ENSLACG00000015771	ENSLACT00000018030	2	Coelacanth_scaffoldJH126941_2
Spotted gar			LG14: 11.17m	rev	ENSLOCG00000005837	ENSLOCT00000007060	1	SpottedGar_LG14_1	manually edited
Zebrafish		chrng	2: 45.23m	fwd	ENSDARG00000086647	ENSDART00000123966	1	Zebrafish_2_chrng
Stickleback			III: 6.90m	fwd	ENSGACG00000015082	ENSGACT00000019936	1	Stickleback_III
Fugu			22: 7.49m	fwd	XP_011614733.1		1	Fugu_22	2015-03-01
Amphioxus			NW003101420.1: 0.86m	rev	XP_002594597.1		1	Amphioxus_scaffoldNW003101420_2	2009-10-01
			NW003101420.1: 0.93m	rev	XP_002594605.1		7	Amphioxus_scaffoldNW003101420_7	2009-10-01
			NW003101420.1: 0.91m	rev	XP_002594602.1		4	Amphioxus_scaffoldNW003101420_4	2009-10-01
			NW003101420.1: 0.96m	rev	XP_002594608.1		10	Amphioxus_scaffoldNW003101420_10	2009-10-01
			NW003101420.1: 0.94m	rev	XP_002594606.1		8	Amphioxus_scaffoldNW003101420_8	2009-10-01
			NW003101420.1: 0.95m	rev	XP_002594607.1		9	Amphioxus_scaffoldNW003101420_9	2009-10-01
			NW003101420.1: 0.88m	rev	XP_002594600.1		2	Amphioxus_scaffoldNW003101420_1	2009-10-01
			NW003101420.1: 0.93m	rev	XP_002594604.1		6	Amphioxus_scaffoldNW003101420_6	2009-10-01
			NW003101420.1: 0.91m	rev	XP_002594601.1		3	Amphioxus_scaffoldNW003101420_3	2009-10-01
			NW003101506.1: 1.08m	rev	XP_002603926.1		1	Amphioxus_scaffoldNW003101506_1	2009-10-01
			NW003101503.1: 60.98k	fwd	XP_002603628.1		1	Amphioxus_scaffoldNW003101503	2009-10-01
			NW003101420.1: 1.06m	fwd	XP_002594611.1		11	Amphioxus_scaffoldNW003101420_11	2009-10-01
			NW003101473.1: 3.11m	rev	XP_002600935.1		1	Amphioxus_scaffoldNW003101473_2	2009-10-01
			NW003101473.1: 3.02m	fwd	XP_002600931.1		1	Amphioxus_scaffoldNW003101473_1	2009-10-01
			NW003101367.1: 0.58m	fwd	XP_002589724.1		1	Amphioxus_scaffoldNW003101367_2	2009-10-01
			NW003101367.1: 0.55m	fwd	XP_002589723.1		1	Amphioxus_scaffoldNW003101367_1	2009-10-01
			NW003101506.1: 1.25m	rev	XP_002603936.1		1	Amphioxus_scaffoldNW003101506_2	2009-10-01
			NW003101420.1: 0.92m	rev	XP_002594603.1		5	Amphioxus_scaffoldNW003101420_5	2009-10-01
Ciona intestinalis			Scaffold HT000037.1: 57.03k	rev	ENSCING00000022006	ENSCINT00000031717	1	CionaIntestinalis_scaffoldHT000037
			7: 2.78m	rev	ENSCING00000011937	ENSCINT00000022806	1	CionaIntestinalis_7_1
			7: 4.71m	rev	ENSCING00000008787	ENSCINT00000017902	1	CionaIntestinalis_7_4
			7: 4.70m	fwd	NP_001232930.1		1	CionaIntestinalis_7_3	2016-12-01
			Scaffold HT000135.1: 10.64k	fwd	ENSCING00000002138	ENSCINT00000004364	1	CionaIntestinalis_scaffoldHT000135
			Scaffold HT000143.1: 24.06k	rev	ENSCING00000002441	ENSCINT00000005063	1	CionaIntestinalis_scaffoldHT000143
			NW004190501.2: 3.18k	rev	NP_001265902.1		1	CionaIntestinalis_scaffoldNW004190501	2016-12-01
			1: 4.37m	rev	ENSCING00000011645	ENSCINT00000022420	1	CionaIntestinalis_1
			Scaffold HT000025.1: 0.26m	fwd	ENSCING00000003216	ENSCINT00000006586	1	CionaIntestinalis_scaffoldHT000025
Ciona savignyi			reftig 125: 0.18m	rev	ENSCSAVG00000000841	ENSCSAVT00000001494	9	CionaSavignyi_reftig125
			reftig 25: 1.25m	fwd	ENSCSAVG00000008444	ENSCSAVT00000014584	6	CionaSavignyi_reftig25
			reftig 385: 0.37m	rev	ENSCSAVG00000000425	ENSCSAVT00000000758	2	CionaSavignyi_reftig385
			reftig 151: 92.16m	rev	ENSCSAVG00000002069	ENSCSAVT00000003533	7	CionaSavignyi_reftig151
			reftig 17: 0.72m	rev	ENSCSAVG00000005631	ENSCSAVT00000009704	2	CionaSavignyi_reftig17
Fruitfly		nAChRbeta1	3L: 4.43m	fwd	FBgn0000038	FBtr0073299	2	Fruitfly_3L_1
		nAChRalpha6	2L: 9.79m	rev	FBgn0032151	FBtr0303898	7	Fruitfly_2L_2
		nAChRalpha5	2L: 14.04m	fwd	FBgn0028875	FBtr0300594	3	Fruitfly_2L_3
		nAChRalpha7	X: 19.33m	rev	FBgn0086778	FBtr0343798	4	Fruitfly_X_2
		nAChRalpha1	3R: 24.39m	rev	FBgn0000036	FBtr0330310	3	Fruitfly_3R_1
		nAChRalpha2	3R: 24.49m	fwd	FBgn0000039	FBtr0084639	2	Fruitfly_3R_2
		nAChRbeta2	3R: 24.51m	rev	FBgn0004118	FBtr0084681	2	Fruitfly_3R_3
		nAChRalpha3	X: 8.28m	rev	FBgn0015519	FBtr0339652	2	Fruitfly_X_1
		nAChRalpha4	3L: 23.21m	fwd	FBgn0266347	FBtr0300118	6	Fruitfly_3L_2
		nAChRbeta3	2L: 0.55m	fwd	FBgn0031261	FBtr0078064	1	Fruitfly_2L_1
C. elegans			IV: 13.17m	rev	WBGene00002974	F09E8.7a	2	C.elegans_IV_2
			X: 6.70m	fwd	WBGene00000042	K11G12.2	1	C.elegans_X_2
			X: 6.71m	fwd	WBGene00000043	K11G12.7	1	C.elegans_X_3
			I: 8.90m	rev	WBGene00006765	T08G11.5.2	2	C.elegans_I_5
			I: 6.62m	rev	WBGene00000050	D2092.3	1	C.elegans_I_4
			9.03m	rev	WBGene00000058	C31H5.3a	2	C.elegans_I_6
			II: 7.85m	rev	WBGene00000046	T09A5.3	1	C.elegans_II_1
			II: 8.17m	rev	WBGene00000053	T05C12.2	1	C.elegans_II_2
			II: 14.17m	rev	WBGene00001133	Y48B6A.4	1	C.elegans_II_3
			IV: 6.46m	fwd	WBGene00043066	Y73B6BL.42	1	C.elegans_IV_1
			V: 8.55m	fwd	WBGene00000054	F25G6.4	1	C.elegans_V_2
			V: 8.56m	fwd	WBGene00000055	F25G6.3a	2	C.elegans_V_3
			X: 4.02m	fwd	WBGene00000049	R02E12.8	1	C.elegans_X_1
			X: 13.64m	rev	WBGene00000048	C40C9.2	1	C.elegans_X_8
			III: 6.58m	fwd	WBGene00000060	F27B3.2	1	C.elegans_III
			I: 5.14m	fwd	WBGene00006797	Y110A7A.3	1	C.elegans_I_3
			I: 4.90m	rev	WBGene00006774	F21F3.5	1	C.elegans_I_2
			X: 10.41m	fwd	WBGene00000047	ZC504.2	1	C.elegans_X_5
			11.56m	fwd	WBGene00002975	C35C5.5	1	C.elegans_X_6
			X: 13.53m	fwd	WBGene00000051	R01E6.4	1	C.elegans_X_7
			I: 4.36m	fwd	WBGene00000045	ZK973.5	1	C.elegans_I_1
Human	HTR3A		11: 113.97m	fwd	ENSG00000166736	ENST00000375498	7	Human_HTR3A	root not shown in ML tree
Human	HTR3B		11: 113.90m	fwd	ENSG00000149305	ENST00000260191	3	Human_HTR3B	root not shown in ML tree
